# Supplementary material for: Interactive Effects of Temperature and Grain Moisture Content on Quality Deterioration and Volatile Flavour Evolution in Foxtail Millet During Storage
Source: Foods. 2026 Mar 30;15(7):1157. doi: 10.3390/foods15071157 (PMC13072984; doi:10.3390/foods15071157)
Supplement: Supplementary file 1 [file foods-15-01157-s001.zip]

Archive with 1 entries (1 files):
- foods-4169669-supplementary.pdf
